# Supplementary material for: Soil net nitrogen mineralisation across global grasslands
Source: Nat Commun. 2019 Oct 31;10:4981. doi: 10.1038/s41467-019-12948-2 (PMC6823350; doi:10.1038/s41467-019-12948-2)
Supplement: Supplementary file 4 — Source Data [file 41467_2019_12948_MOESM4_ESM.xlsx]

## Sheet: Meta_data
site.code	Site code
Continent	Continent
sampleID	Sample ID
nn.latitude	Lattitude
nn.longitude	Longitude
bioclim.T.ann	Mean annual temperature (°C)
bioclim.T.var	Temperature variability (°C)
bioclim.T.q.wet	Temperature of the wettest quarter (°C)
bioclim.T.q.dry	Temperature of the driest quarter (°C)
bioclim.T.q.warm	Temperature of the warmest quarter (°C)
bioclim.P.ann	Mean annual preciptiation(mm)
bioclim.P.q.wet	Precipitation of the wettest quarter (mm)
ch.pH	pH
ch.WSK.vol	Water holding capacity (vol%)
ch.bulkdensity.gcm3	Bulk density (g cm-3)
ch.porespace	Pore space (vol%)
ch.sand.perc	Soil texture: sand (%)
ch.silt.perc	Soil texture: silt (%)
ch.clay.perc	Soil texture: clay (%)
ch.NO3start.mgkg	NO3 at the beginning of the incubation (mgkg)
ch.Ntot.perc	Total soil N (%)
ch.Ctot.perc	Total soil C (%)
ch.Corg.perc	Soil organic C (%)
ch.netNminfield.mgkgd	Realised soil net N mineralisation (mg kg-1 d-1)
ch.netNminlab.mgkgd	Potential soil ne N mineralisation (mg kg-1 d-1)
archaea.cpg.log	Ammonia oxidising archaea (archaeal amoA gene copies g-1 soil)
bacteria.cpg.log	Ammonia oxidising bacteria (bacterial amoA gene copies g-1 soil)
micr.biom	Microbial biomass (ug g-1 soil)
ch.CtoN	C to N ratio
ch.netNnitriffield.mgkgd.sqrt	Realised soil net nitrification, transformed (mg kg-1 d-1)
ch.netNammoniffield.mgkgd.sqrt	Realised soil net ammonification, transformed (mg kg-1 d-1)
ch.netNnitriflab.mgkgd.sqrt	Potential soil net nitrification, transformed (mg kg-1 d-1)
ch.netNammoniflab.mgkgd.sqrt	Potential soil net ammonifiation, transformed (mg kg-1 d-1)

## Sheet: Figure 2
site.code	Continent	nn.latitude	nn.longitude	bioclim.T.ann	bioclim.P.ann
koffler.ca	North America	44.024	-79.5359	6.4	815
koffler.ca	North America	44.024	-79.5359	6.4	815
koffler.ca	North America	44.024	-79.5359	6.4	815
cdpt.us	North America	41.2	-101.63	9.5	445
cdpt.us	North America	41.2	-101.63	9.5	445
cdpt.us	North America	41.2	-101.63	9.5	445
comp.pt	Europe	38	-8	16.5	554
comp.pt	Europe	38	-8	16.5	554
comp.pt	Europe	38	-8	16.5	554
jena.de	Europe	50.9333	11.5333	8	610
jena.de	Europe	50.9333	11.5333	8	610
jena.de	Europe	50.9333	11.5333	8	610
lancaster.uk	Europe	53.9856	-2.62842	8	1322
lancaster.uk	Europe	53.9856	-2.62842	8	1322
shps.us	North America	44.243	-112.198	5.5	262
shps.us	North America	44.243	-112.198	5.5	262
shps.us	North America	44.243	-112.198	5.5	262
kibber.in	Asia	32.3197	78.0095	1.1	504
kibber.in	Asia	32.3197	78.0095	1.1	504
kibber.in	Asia	32.3197	78.0095	1.1	504
mtca.au	Australia	-31.7821	117.611	17.3	330
mtca.au	Australia	-31.7821	117.611	17.3	330
mtca.au	Australia	-31.7821	117.611	17.3	330
sgs.us	North America	40.8167	-104.767	8.4	365
sgs.us	North America	40.8167	-104.767	8.4	365
sgs.us	North America	40.8167	-104.767	8.4	365
cdcr.us	North America	45.425	-93.2115	6.3	750
cbgb.us	North America	41.7851	-93.3854	9	855
cbgb.us	North America	41.7851	-93.3854	9	855
cbgb.us	North America	41.7851	-93.3854	9	855
temple.us	North America	31.044	-97.349	19.1	871
temple.us	North America	31.044	-97.349	19.1	871
temple.us	North America	31.044	-97.349	19.1	871
burrawan.au	Australia	-27.7349	151.14	18.4	683
burrawan.au	Australia	-27.7349	151.14	18.4	683
burrawan.au	Australia	-27.7349	151.14	18.4	683
frue.ch	Europe	47.1132	8.54182	6.5	1355
frue.ch	Europe	47.1132	8.54182	6.5	1355
frue.ch	Europe	47.1132	8.54182	6.5	1355
spin.us	North America	38.1358	-84.5006	12.5	1140
spin.us	North America	38.1358	-84.5006	12.5	1140
spin.us	North America	38.1358	-84.5006	12.5	1140
chilcas.ar	South America	-36.2756	-58.2656	15.1	925
chilcas.ar	South America	-36.2756	-58.2656	15.1	925
chilcas.ar	South America	-36.2756	-58.2656	15.1	925
valm.ch	Europe	46.6313	10.3723	0.3	1098
valm.ch	Europe	46.6313	10.3723	0.3	1098
valm.ch	Europe	46.6313	10.3723	0.3	1098
bldr.us	North America	39.972	-105.234	9.7	425
bldr.us	North America	39.972	-105.234	9.7	425
konz.us	North America	39.0709	-96.5828	11.9	877
konz.us	North America	39.0709	-96.5828	11.9	877
konz.us	North America	39.0709	-96.5828	11.9	877
saline.us	North America	39.05	-99.1	11.8	607
saline.us	North America	39.05	-99.1	11.8	607
saline.us	North America	39.05	-99.1	11.8	607
kilp.fi	Europe	69.05	20.8333	-4.1	551
kilp.fi	Europe	69.05	20.8333	-4.1	551
kilp.fi	Europe	69.05	20.8333	-4.1	551
cowi.ca	North America	48.46	-123.38	9.8	764
cowi.ca	North America	48.46	-123.38	9.8	764
cowi.ca	North America	48.46	-123.38	9.8	764
rook.uk	Europe	51.406	-0.644	9.8	706
rook.uk	Europe	51.406	-0.644	9.8	706
rook.uk	Europe	51.406	-0.644	9.8	706
sevi.us	North America	34.3592	-106.691	12.6	252
sevi.us	North America	34.3592	-106.691	12.6	252
sevi.us	North America	34.3592	-106.691	12.6	252
marc.ar	South America	-37.7152	-57.4245	13.9	838
marc.ar	South America	-37.7152	-57.4245	13.9	838
marc.ar	South America	-37.7152	-57.4245	13.9	838
bogong.au	Australia	-36.874	147.254	5.7	1592
bogong.au	Australia	-36.874	147.254	5.7	1592
bogong.au	Australia	-36.874	147.254	5.7	1592
yarra.au	Australia	-33.61	150.73	17.2	898
yarra.au	Australia	-33.61	150.73	17.2	898
yarra.au	Australia	-33.61	150.73	17.2	898
bari.ar	South America	-41.0064	-71.1532	8.6	862
bari.ar	South America	-41.0064	-71.1532	8.6	862
bari.ar	South America	-41.0064	-71.1532	8.6	862
podo.ec	South America	-4.11	-79.16	10.9	974
podo.ec	South America	-4.11	-79.16	10.9	974
ukul.za	Africa	-29.67	30.4	18.1	880
ukul.za	Africa	-29.67	30.4	18.1	880
ukul.za	Africa	-29.67	30.4	18.1	880

## Sheet: Figure 4
site.code	ch.netNminfield.mgkgd.sqrt	ch.netNminlab.mgkgd.sqrt
koffler.ca	0.611163	0.582812
koffler.ca	0.729566	0.697503
koffler.ca	0.515881	0.773218
cdpt.us	0.587798	0.888685
cdpt.us	0.735937	0.680734
cdpt.us	0.60925	0.679532
comp.pt	0.398429	0.769283
comp.pt	0.221415	0.489646
comp.pt	0.180784	0.457097
jena.de	0.320496	0.635323
jena.de	0.802697	0.786687
jena.de	0.320496	0.794512
lancaster.uk	0.726359	1.68797
lancaster.uk	1.08793	1.49438
shps.us	0.492735	0.497451
shps.us	0.475864	0.432967
shps.us	0.478311	0.582211
kibber.in	0.535858	0.674186
kibber.in	0.473405	0.496746
kibber.in	0.601538	0.505827
mtca.au	0.324118	0.496511
mtca.au	0.264641	0.511792
mtca.au	0.320496	0.48893
sgs.us	0.637341	0.765175
sgs.us	0.646433	0.862151
sgs.us	0.622517	0.906501
cdcr.us	0.478311	1.00227
cbgb.us	0.628117	0.750699
cbgb.us	0.546641	0.744767
cbgb.us	0.524853	0.611926
temple.us	0.535858	0.578187
temple.us	0.771555	-0.183984
temple.us	0.665999	0.61554
burrawan.au	0.301737	0.276716
burrawan.au	0.440186	0.259744
burrawan.au	0.463437	0.324837
frue.ch	0.601538	1.17867
frue.ch	0.386533	1.10338
frue.ch	0.480745	0.920683
spin.us	0.361569	0.616677
spin.us	0.380446	0.533456
spin.us	0.199215	0.864585
chilcas.ar	0.903922	0.763648
chilcas.ar	1.02153	0.991611
chilcas.ar	1.18351	0.401639
valm.ch	0.626256	0.267711
valm.ch	0.423977	0.834774
valm.ch	0.241583	0.469194
bldr.us	0.577783	0.629787
bldr.us	0.468447	0.502121
konz.us	0.750076	0.58879
konz.us	0.78058	0.443356
konz.us	0.87238	0.634219
saline.us	0.646433	-0.425626
saline.us	0.546641	0.717791
saline.us	0.74068	0.796419
kilp.fi	-0.331242	-0.288285
kilp.fi	0.850703	0.924731
kilp.fi	0.950501	0.972594
cowi.ca	0.361569	0.695659
cowi.ca	0.426721	0.687728
cowi.ca	0.426721	0.678501
rook.uk	1.02153	1.04032
rook.uk	0.706812	0.972954
rook.uk	0.575759	1.04737
sevi.us	-0.193267	-0.213907
sevi.us	0.277558	0.125065
sevi.us	0.108039	0.400766
marc.ar	0.555116	0.0903922
marc.ar	0.76548	0.423702
marc.ar	0.595688	0.361569
bogong.au	0.577783	1.09381
bogong.au	-0.210607	1.17271
bogong.au	0.297844	0.53738
yarra.au	0.705158	0.553431
yarra.au	0.646433	0.422322
yarra.au	0.57169	0.207255
bari.ar	0.348416	0.86472
bari.ar	-0.380446	0.638621
bari.ar	-0.193267	0.665298
podo.ec	0.301737	-0.559723
podo.ec	0.912916	-0.267711
ukul.za	0.553009	-0.151255
ukul.za	0.70184	0.0264641
ukul.za	0.695156	0.254753

## Sheet: Figure 5
site.code	micr.biom	bioclim.T.var	bioclim.T.q.wet	ch.clay.perc	ch.netNminfield.mgkgd	ch.netNminlab.mgkgd	bacteria.cpg.log
koffler.ca	682.44	96.92	17.6	9.75	0.37352	0.33967	12.7338
koffler.ca	597.933	96.92	17.6	7.55	0.532266	0.48651	12.269
koffler.ca	652.261	96.92	17.6	10.8	0.266133	0.597865	12.1808
cdpt.us	283.399	99.52	19.7	10.4	0.345506	0.789761	12.8713
cdpt.us	178.838	99.52	19.7	7.9	0.541604	0.463398	12.3327
cdpt.us	248.568	99.52	19.7	11.3	0.371186	0.461764	9.278
comp.pt	281.382	49.77	11.4	6.8	0.158746	0.591796	13.5836
comp.pt	181.408	49.77	11.4	3.85	0.0490245	0.239753	10.4801
comp.pt	194.27	49.77	11.4	3.1	0.032683	0.208938	10.0605
jena.de	1398.67	62.51	16	50.3	0.102718	0.403635	16.1379
jena.de	1370.11	62.51	16	53.85	0.644322	0.618876	15.5525
jena.de	1475.12	62.51	16	51.2	0.102718	0.631249	17.2998
lancaster.uk	1431.78	45.42	3.3	25.2	0.527597	2.84926	17.4969
lancaster.uk	988.112	45.42	3.3	19.8	1.18359	2.23318	17.6528
shps.us	384.906	95.57	15	17.05	0.242788	0.247457	13.4372
shps.us	536.074	95.57	15	14.8	0.226446	0.18746	12.2111
shps.us	494.133	95.57	15	12.75	0.228781	0.338969	14.0702
kibber.in	170.878	72.59	9.7	25.7	0.287143	0.454527	9.68657
kibber.in	195.573	72.59	9.7	30.65	0.224112	0.246757	9.78695
kibber.in	111.924	72.59	9.7	16.5	0.361847	0.255861	10.1581
mtca.au	114.781	52.55	11.9	8.05	0.105052	0.246523	8.34759
mtca.au	110.846	52.55	11.9	4.65	0.070035	0.261931	6.02102
mtca.au	98.5423	52.55	11.9	6.95	0.102718	0.239053	11.9184
sgs.us	202.693	84.82	17.1	13.1	0.406203	0.585493	12.0552
sgs.us	222.631	84.82	17.1	12.35	0.417876	0.743305	12.7426
sgs.us	240.12	84.82	17.1	11.25	0.387527	0.821744	12.1859
cdcr.us	271.697	116.15	20.3	3	0.228781	1.00454	13.456
cbgb.us	217.15	108.46	20.1	3.9	0.394531	0.563548	13.2104
cbgb.us	264.246	108.46	20.1	3.4	0.298816	0.554677	14.1376
cbgb.us	235.828	108.46	20.1	5.75	0.275471	0.374454	13.2862
temple.us	796.412	73.78	23.1	51.85	0.287143	0.3343	13.2177
temple.us	911.12	73.78	23.1	52.85	0.595298	-0.0338502	14.3865
temple.us	949.741	73.78	23.1	55.15	0.443555	0.378889	13.2012
burrawan.au	68.9399	50.49	24.4	4.7	0.0910455	0.0765716	12.4372
burrawan.au	85.6619	50.49	24.4	5.55	0.193764	0.0674671	13.2516
burrawan.au	53.0944	50.49	24.4	6.25	0.214774	0.105519	8.56025
frue.ch	871.791	59.89	14.1	20.55	0.361847	1.38926	16.7279
frue.ch	764.297	59.89	14.1	22.35	0.149408	1.21744	17.7629
frue.ch	869.025	59.89	14.1	21.3	0.231116	0.847657	15.3129
spin.us	608.562	85.63	12.1	29.45	0.130732	0.38029	14.771
spin.us	476.228	85.63	12.1	28	0.144739	0.284576	15.5612
spin.us	551.072	85.63	12.1	28.35	0.0396865	0.747507	14.9942
chilcas.ar	686.59	46.8	20.8	7.9	0.817075	0.583158	11.6351
chilcas.ar	943.937	46.8	20.8	9.5	1.04352	0.983291	14.6571
chilcas.ar	695.633	46.8	20.8	10.45	1.4007	0.161314	10.7515
valm.ch	942.695	54.23	7.1	10.75	0.392196	0.0716692	12.936
valm.ch	909.134	54.23	7.1	7.05	0.179757	0.696848	12.4875
valm.ch	1524	54.23	7.1	10.85	0.0583625	0.220143	12.7685
bldr.us	139.428	79.52	13.3	11.75	0.333834	0.396632	13.3047
bldr.us	164.325	79.52	13.3	11.75	0.219443	0.252126	13.4772
konz.us	575.322	99.32	21.9	33.75	0.562615	0.346673	13.0346
konz.us	505.284	99.32	21.9	34.45	0.609305	0.196565	11.4087
konz.us	650.656	99.32	21.9	36.65	0.761047	0.402234	11.7035
saline.us	376.196	100.33	22.1	36.65	0.417876	-0.181157	11.384
saline.us	652.136	100.33	22.1	26.2	0.298816	0.515224	11.5079
saline.us	620.223	100.33	22.1	23.8	0.548608	0.634284	14.4626
kilp.fi	480.159	84.45	7.3	5.4	-0.109721	-0.0831082	10.5051
kilp.fi	1054.52	84.45	7.3	14.95	0.723695	0.855127	9.30565
kilp.fi	1115.29	84.45	7.3	14.6	0.903451	0.945939	7.91206
cowi.ca	758.393	40.44	5.3	22.1	0.130732	0.483942	13.039
cowi.ca	619.082	40.44	5.3	13.05	0.182091	0.47297	11.9117
cowi.ca	619.396	40.44	5.3	17.95	0.182091	0.460363	13.2913
rook.uk	478.848	52.42	4	7.3	1.04352	1.08227	11.7519
rook.uk	607.953	52.42	4	5.9	0.499583	0.94664	10.3482
rook.uk	305.318	52.42	4	4.7	0.331499	1.09698	11.1448
sevi.us	103.776	78.78	21.8	6.85	-0.037352	-0.0457562	10.4885
sevi.us	135.314	78.78	21.8	5.3	0.0770385	0.0156411	6.78219
sevi.us	102.828	78.78	21.8	5	0.0116725	0.160614	9.68657
marc.ar	754.734	43.54	19.4	8.1	0.308154	0.00817075	11.2619
marc.ar	987.893	43.54	19.4	7.7	0.585959	0.179523	9.58878
marc.ar	805.509	43.54	19.4	13.3	0.354844	0.130732	8.12563
bogong.au	743.383	47.59	0.2	24	0.333834	1.19643	9.67407
bogong.au	660.496	47.59	0.2	12.2	-0.0443555	1.37525	7.29302
bogong.au	974.05	47.59	0.2	10.8	0.088711	0.288778	10.1105
yarra.au	199.329	44.82	22.3	5.1	0.497248	0.306286	10.6919
yarra.au	190.754	44.82	22.3	4.35	0.417876	0.178356	12.0015
yarra.au	152.155	44.82	22.3	3.45	0.32683	0.0429548	11.7035
bari.ar	456.424	43.73	3.9	4.15	0.121394	0.74774	15.7756
bari.ar	203.589	43.73	3.9	3	-0.144739	0.407837	13.2534
bari.ar	222.387	43.73	3.9	3.05	-0.037352	0.442621	15.4249
podo.ec	347.346	3.68	11.1	11.8	0.0910455	-0.31329	8.82468
podo.ec	574.064	3.68	11.1	14	0.833417	-0.0716692	8.18869
ukul.za	860.927	29.33	21.3	51	0.30582	-0.0228781	12.0436
ukul.za	722.603	29.33	21.3	53	0.49258	0.00070035	10.9331
ukul.za	801.807	29.33	21.3	51.2	0.483241	0.0648991	13.2534

## Sheet: Supplementary Figure 1
site.code	ch.netNminfield.mgkgd.sqrt	ch.netNminlab.mgkgd.sqrt
koffler.ca	0.611163	0.582812
koffler.ca	0.729566	0.697503
koffler.ca	0.515881	0.773218
cdpt.us	0.587798	0.888685
cdpt.us	0.735937	0.680734
cdpt.us	0.60925	0.679532
comp.pt	0.398429	0.769283
comp.pt	0.221415	0.489646
comp.pt	0.180784	0.457097
jena.de	0.320496	0.635323
jena.de	0.802697	0.786687
jena.de	0.320496	0.794512
lancaster.uk	0.726359	1.68797
lancaster.uk	1.08793	1.49438
shps.us	0.492735	0.497451
shps.us	0.475864	0.432967
shps.us	0.478311	0.582211
kibber.in	0.535858	0.674186
kibber.in	0.473405	0.496746
kibber.in	0.601538	0.505827
mtca.au	0.324118	0.496511
mtca.au	0.264641	0.511792
mtca.au	0.320496	0.48893
sgs.us	0.637341	0.765175
sgs.us	0.646433	0.862151
sgs.us	0.622517	0.906501
cdcr.us	0.478311	1.00227
cbgb.us	0.628117	0.750699
cbgb.us	0.546641	0.744767
cbgb.us	0.524853	0.611926
temple.us	0.535858	0.578187
temple.us	0.771555	-0.183984
temple.us	0.665999	0.61554
burrawan.au	0.301737	0.276716
burrawan.au	0.440186	0.259744
burrawan.au	0.463437	0.324837
frue.ch	0.601538	1.17867
frue.ch	0.386533	1.10338
frue.ch	0.480745	0.920683
spin.us	0.361569	0.616677
spin.us	0.380446	0.533456
spin.us	0.199215	0.864585
chilcas.ar	0.903922	0.763648
chilcas.ar	1.02153	0.991611
chilcas.ar	1.18351	0.401639
valm.ch	0.626256	0.267711
valm.ch	0.423977	0.834774
valm.ch	0.241583	0.469194
bldr.us	0.577783	0.629787
bldr.us	0.468447	0.502121
konz.us	0.750076	0.58879
konz.us	0.78058	0.443356
konz.us	0.87238	0.634219
saline.us	0.646433	-0.425626
saline.us	0.546641	0.717791
saline.us	0.74068	0.796419
kilp.fi	-0.331242	-0.288285
kilp.fi	0.850703	0.924731
kilp.fi	0.950501	0.972594
cowi.ca	0.361569	0.695659
cowi.ca	0.426721	0.687728
cowi.ca	0.426721	0.678501
rook.uk	1.02153	1.04032
rook.uk	0.706812	0.972954
rook.uk	0.575759	1.04737
sevi.us	-0.193267	-0.213907
sevi.us	0.277558	0.125065
sevi.us	0.108039	0.400766
marc.ar	0.555116	0.0903922
marc.ar	0.76548	0.423702
marc.ar	0.595688	0.361569
bogong.au	0.577783	1.09381
bogong.au	-0.210607	1.17271
bogong.au	0.297844	0.53738
yarra.au	0.705158	0.553431
yarra.au	0.646433	0.422322
yarra.au	0.57169	0.207255
bari.ar	0.348416	0.86472
bari.ar	-0.380446	0.638621
bari.ar	-0.193267	0.665298
podo.ec	0.301737	-0.559723
podo.ec	0.912916	-0.267711
ukul.za	0.553009	-0.151255
ukul.za	0.70184	0.0264641
ukul.za	0.695156	0.254753

## Sheet: Supplementary Figure 2
site.code	Continent	nn.latitude	ch.netNminfield.mgkgd.sqrt	ch.netNminlab.mgkgd.sqrt
koffler.ca	North America	44.024	0.611163	0.582812
koffler.ca	North America	44.024	0.729566	0.697503
koffler.ca	North America	44.024	0.515881	0.773218
cdpt.us	North America	41.2	0.587798	0.888685
cdpt.us	North America	41.2	0.735937	0.680734
cdpt.us	North America	41.2	0.60925	0.679532
comp.pt	Europe	38	0.398429	0.769283
comp.pt	Europe	38	0.221415	0.489646
comp.pt	Europe	38	0.180784	0.457097
jena.de	Europe	50.9333	0.320496	0.635323
jena.de	Europe	50.9333	0.802697	0.786687
jena.de	Europe	50.9333	0.320496	0.794512
lancaster.uk	Europe	53.9856	0.726359	1.68797
lancaster.uk	Europe	53.9856	1.08793	1.49438
shps.us	North America	44.243	0.492735	0.497451
shps.us	North America	44.243	0.475864	0.432967
shps.us	North America	44.243	0.478311	0.582211
kibber.in	Asia	32.3197	0.535858	0.674186
kibber.in	Asia	32.3197	0.473405	0.496746
kibber.in	Asia	32.3197	0.601538	0.505827
mtca.au	Australia	-31.7821	0.324118	0.496511
mtca.au	Australia	-31.7821	0.264641	0.511792
mtca.au	Australia	-31.7821	0.320496	0.48893
sgs.us	North America	40.8167	0.637341	0.765175
sgs.us	North America	40.8167	0.646433	0.862151
sgs.us	North America	40.8167	0.622517	0.906501
cdcr.us	North America	45.425	0.478311	1.00227
cbgb.us	North America	41.7851	0.628117	0.750699
cbgb.us	North America	41.7851	0.546641	0.744767
cbgb.us	North America	41.7851	0.524853	0.611926
temple.us	North America	31.044	0.535858	0.578187
temple.us	North America	31.044	0.771555	-0.183984
temple.us	North America	31.044	0.665999	0.61554
burrawan.au	Australia	-27.7349	0.301737	0.276716
burrawan.au	Australia	-27.7349	0.440186	0.259744
burrawan.au	Australia	-27.7349	0.463437	0.324837
frue.ch	Europe	47.1132	0.601538	1.17867
frue.ch	Europe	47.1132	0.386533	1.10338
frue.ch	Europe	47.1132	0.480745	0.920683
spin.us	North America	38.1358	0.361569	0.616677
spin.us	North America	38.1358	0.380446	0.533456
spin.us	North America	38.1358	0.199215	0.864585
chilcas.ar	South America	-36.2756	0.903922	0.763648
chilcas.ar	South America	-36.2756	1.02153	0.991611
chilcas.ar	South America	-36.2756	1.18351	0.401639
valm.ch	Europe	46.6313	0.626256	0.267711
valm.ch	Europe	46.6313	0.423977	0.834774
valm.ch	Europe	46.6313	0.241583	0.469194
bldr.us	North America	39.972	0.577783	0.629787
bldr.us	North America	39.972	0.468447	0.502121
konz.us	North America	39.0709	0.750076	0.58879
konz.us	North America	39.0709	0.78058	0.443356
konz.us	North America	39.0709	0.87238	0.634219
saline.us	North America	39.05	0.646433	-0.425626
saline.us	North America	39.05	0.546641	0.717791
saline.us	North America	39.05	0.74068	0.796419
kilp.fi	Europe	69.05	-0.331242	-0.288285
kilp.fi	Europe	69.05	0.850703	0.924731
kilp.fi	Europe	69.05	0.950501	0.972594
cowi.ca	North America	48.46	0.361569	0.695659
cowi.ca	North America	48.46	0.426721	0.687728
cowi.ca	North America	48.46	0.426721	0.678501
rook.uk	Europe	51.406	1.02153	1.04032
rook.uk	Europe	51.406	0.706812	0.972954
rook.uk	Europe	51.406	0.575759	1.04737
sevi.us	North America	34.3592	-0.193267	-0.213907
sevi.us	North America	34.3592	0.277558	0.125065
sevi.us	North America	34.3592	0.108039	0.400766
marc.ar	South America	-37.7152	0.555116	0.0903922
marc.ar	South America	-37.7152	0.76548	0.423702
marc.ar	South America	-37.7152	0.595688	0.361569
bogong.au	Australia	-36.874	0.577783	1.09381
bogong.au	Australia	-36.874	-0.210607	1.17271
bogong.au	Australia	-36.874	0.297844	0.53738
yarra.au	Australia	-33.61	0.705158	0.553431
yarra.au	Australia	-33.61	0.646433	0.422322
yarra.au	Australia	-33.61	0.57169	0.207255
bari.ar	South America	-41.0064	0.348416	0.86472
bari.ar	South America	-41.0064	-0.380446	0.638621
bari.ar	South America	-41.0064	-0.193267	0.665298
podo.ec	South America	-4.11	0.301737	-0.559723
podo.ec	South America	-4.11	0.912916	-0.267711
ukul.za	Africa	-29.67	0.553009	-0.151255
ukul.za	Africa	-29.67	0.70184	0.0264641
ukul.za	Africa	-29.67	0.695156	0.254753

## Sheet: Supplementary Figure 3
site.code	gseasonmth	Mean.L.Grsn	ch.netNminfieldGS.mgkgd.sqrt
koffler.ca	7	52.5	32.086
koffler.ca	7	52.5	38.3022
koffler.ca	7	52.5	27.0837
cdpt.us	1	31.3333	18.4177
cdpt.us	1	31.3333	23.0594
cdpt.us	1	31.3333	19.0898
comp.pt	7	65.5	26.0971
comp.pt	7	65.5	14.5027
comp.pt	7	65.5	11.8414
jena.de	7	68.1667	21.8472
jena.de	7	68.1667	54.7172
jena.de	7	68.1667	21.8472
lancaster.uk	9	120.167	87.2841
lancaster.uk	9	120.167	130.733
shps.us	0	14.8333	7.30891
shps.us	0	14.8333	7.05865
shps.us	0	14.8333	7.09494
kibber.in	2	32.5	17.4154
kibber.in	2	32.5	15.3857
kibber.in	2	32.5	19.55
mtca.au	4	52	16.8541
mtca.au	4	52	13.7613
mtca.au	4	52	16.6658
sgs.us	1	27.8333	17.7393
sgs.us	1	27.8333	17.9924
sgs.us	1	27.8333	17.3267
cdcr.us	7	49.1667	23.5169
cbgb.us	7	54.3333	34.1277
cbgb.us	7	54.3333	29.7008
cbgb.us	7	54.3333	28.517
temple.us	9	48.1667	25.8105
temple.us	9	48.1667	37.1632
temple.us	9	48.1667	32.079
burrawan.au	1	64.5	19.4621
burrawan.au	1	64.5	28.392
burrawan.au	1	64.5	29.8917
frue.ch	7	81	48.7245
frue.ch	7	81	31.3092
frue.ch	7	81	38.9403
spin.us	9	66.3333	23.9841
spin.us	9	66.3333	25.2362
spin.us	9	66.3333	13.2146
chilcas.ar	11	70.5	63.7265
chilcas.ar	11	70.5	72.0178
chilcas.ar	11	70.5	49.2447
chilcas.ar	11	70.5	83.159
chilcas.ar	11	70.5	83.4376
valm.ch	2	43.8333	27.4509
valm.ch	2	43.8333	18.5843
valm.ch	2	43.8333	10.5894
bldr.us	0	19.3333	11.1705
bldr.us	0	19.3333	9.05665
konz.us	9	45.5	34.1285
konz.us	9	45.5	35.5164
konz.us	9	45.5	39.6933
saline.us	1	35.3333	22.8406
saline.us	1	35.3333	19.3146
saline.us	1	35.3333	26.1707
kilp.fi	3	24.3333	-8.06023
kilp.fi	3	24.3333	20.7004
kilp.fi	3	24.3333	23.1288
cowi.ca	8	83.3333	30.1307
cowi.ca	8	83.3333	35.5601
cowi.ca	8	83.3333	35.5601
rook.uk	9	95.5	97.556
rook.uk	9	95.5	67.5005
rook.uk	9	95.5	54.985
sevi.us	0	17.5	-3.38217
sevi.us	0	17.5	4.85727
sevi.us	0	17.5	1.89069
marc.ar	10	73.3333	40.7085
marc.ar	10	73.3333	56.1352
marc.ar	10	73.3333	43.6838
bogong.au	6	58.8333	33.9929
bogong.au	6	58.8333	-12.3907
bogong.au	6	58.8333	17.5232
yarra.au	11	82.1667	57.9405
yarra.au	11	82.1667	53.1152
yarra.au	11	82.1667	46.9739
bari.ar	1	11.3333	3.94872
bari.ar	1	11.3333	-4.31172
bari.ar	1	11.3333	-2.19036
podo.ec	8	110.833	33.4426
podo.ec	8	110.833	101.182
ukul.za	8	82.6667	45.7155
ukul.za	8	82.6667	58.0188
ukul.za	8	82.6667	57.4662

## Sheet: Supplementary Figure 4
site.code	Continent	bacteria.cpg.log	ch.netNnitriffield.mgkgd.sqrt	ch.netNammoniffield.mgkgd.sqrt	ch.netNnitriflab.mgkgd.sqrt	ch.netNammoniflab.mgkgd.sqrt
koffler.ca	North America	12.7338	0.331242	0.513613	0.622704	-0.219296
koffler.ca	North America	12.269	0.538032	0.492735	0.715511	-0.159518
koffler.ca	North America	12.1808	0.506749	0.0836869	0.804585	-0.222467
cdpt.us	North America	12.8713	0.480745	0.338217	0.897442	-0.124128
cdpt.us	North America	12.3327	0.44283	0.587798	0.701507	-0.169453
cdpt.us	North America	9.278	0.423977	0.437526	0.709285	-0.203275
comp.pt	Europe	13.5836	0.199215	0.34165	0.742569	0.200965
comp.pt	Europe	10.4801	0.20499	0.0683301	0.332649	0.359302
comp.pt	Europe	10.0605	0.199215	-0.0683301	0.377983	0.257034
jena.de	Europe	16.1379	0.160248	0.277558	0.648956	-0.1332
jena.de	Europe	15.5525	0.595688	0.538032	0.800512	-0.148136
jena.de	Europe	17.2998	0.160248	0.277558	0.809791	-0.156564
lancaster.uk	Europe	17.4969	0.511336	0.515881	1.73913	-0.418713
lancaster.uk	Europe	17.6528	0.963914	0.504441	1.52821	-0.319767
shps.us	North America	13.4372	0.281732	0.401348	0.486057	0.105857
shps.us	North America	12.2111	0.241583	0.40998	0.430263	0.0483167
shps.us	North America	14.0702	0.320496	0.355054	0.579397	0.0550895
kibber.in	Asia	9.68657	0.226625	0.485576	0.681076	-0.0978338
kibber.in	Asia	9.78695	0.210607	0.423977	0.498388	-0.0432157
kibber.in	Asia	10.1581	0.455818	0.392526	0.509277	-0.0591756
mtca.au	Australia	8.34759	0.264641	0.18713	0.458881	0.189608
mtca.au	Australia	6.02102	0.216079	0.152791	0.485576	0.161698
mtca.au	Australia	11.9184	0.269016	0.174208	0.378909	0.309
sgs.us	North America	12.0552	0.445458	0.455818	0.759202	0.0941865
sgs.us	North America	12.7426	0.334748	0.553009	0.862693	-0.0305581
sgs.us	North America	12.1859	0.277558	0.557215	0.920176	-0.158048
cdcr.us	North America	13.456	0.348416	0.3277	0.798469	0.605599
cbgb.us	North America	13.2104	0.404246	0.480745	0.723944	0.198628
cbgb.us	North America	14.1376	0.331242	0.43485	0.733236	0.130544
cbgb.us	North America	13.2862	0.351751	0.389541	0.510193	0.337871
temple.us	North America	13.2177	0.473405	0.251061	0.630898	-0.252452
temple.us	North America	14.3865	-0.358326	0.849329	0.592347	-0.620263
temple.us	North America	13.2012	-0.2899	0.726359	0.87745	-0.625323
burrawan.au	Australia	12.4372	0.246368	0.174208	0.221941	0.165268
burrawan.au	Australia	13.2516	0.3277	0.293899	0.256579	0.0404246
burrawan.au	Australia	8.56025	0.374259	0.27332	0.200965	0.255211
frue.ch	Europe	16.7279	0.324118	0.504441	1.13857	0.304817
frue.ch	Europe	17.7629	0.361569	0.13666	1.16131	-0.362214
frue.ch	Europe	15.3129	0.44807	0.174208	0.84243	0.371442
spin.us	North America	14.771	0.293899	0.210607	0.702339	-0.33614
spin.us	North America	15.5612	0.305581	0.231719	0.651111	-0.373322
spin.us	North America	14.9942	0.246368	-0.14495	0.998765	-0.500025
chilcas.ar	South America	11.6351	0.506749	0.748519	0.832814	-0.332298
chilcas.ar	South America	14.6571	0.367969	0.952954	1.0365	-0.301737
chilcas.ar	South America	10.7515	0.737522	0.925614	0.549622	-0.375194
valm.ch	Europe	12.936	0.585808	0.221415	0.513613	-0.438326
valm.ch	Europe	12.4875	0.309378	0.285845	0.448851	0.703833
valm.ch	Europe	12.7685	0.20499	0.127834	0.302124	0.358977
bldr.us	North America	13.3047	0.269016	0.509048	0.640446	-0.116362
bldr.us	North America	13.4772	0.371127	0.285845	0.491787	0.10135
konz.us	North America	13.0346	0.565532	0.492735	0.593725	-0.0779083
konz.us	North America	11.4087	0.66072	0.415636	0.464192	-0.138358
konz.us	North America	11.7035	0.776081	0.398429	0.641721	-0.0978338
saline.us	North America	11.384	0.591756	0.260193	-0.203275	-0.373947
saline.us	North America	11.5079	0.199215	0.509048	0.728124	-0.122233
saline.us	North America	14.4626	0.20499	0.711749	0.794659	0.0529283
kilp.fi	Europe	10.5051	-0.423977	0.269016	0.174877	-0.33718
kilp.fi	Europe	9.30565	0.828458	0.193267	0.704496	0.59901
kilp.fi	Europe	7.91206	0.832674	0.458372	0.763648	0.602313
cowi.ca	North America	13.039	0.305581	0.193267	0.156564	0.677812
cowi.ca	North America	11.9117	0.324118	0.277558	0.144142	0.672453
cowi.ca	North America	13.2913	0.285845	0.316834	0.162419	0.658774
rook.uk	Europe	11.7519	0.87238	0.529283	0.889079	0.540413
rook.uk	Europe	10.3482	0.553009	0.440186	1.02096	-0.309378
rook.uk	Europe	11.1448	0.361569	0.44807	1.00958	0.279235
sevi.us	North America	10.4885	0.241583	-0.309378	-0.20499	-0.0591756
sevi.us	North America	6.78219	0.246368	0.127834	0.130544	-0.0374259
sevi.us	North America	9.68657	0.260193	-0.236702	0.40193	-0.0305581
marc.ar	South America	11.2619	0.509048	0.221415	0.312755	-0.299407
marc.ar	South America	9.58878	0.678157	0.355054	0.468198	-0.199215
marc.ar	South America	8.12563	0.559306	0.199215	0.371442	-0.0850703
bogong.au	Australia	9.67407	0.587798	-0.108039	1.03954	0.340281
bogong.au	Australia	7.29302	0.0966333	-0.231719	0.944835	0.694652
bogong.au	Australia	10.1105	0.415636	-0.293899	0.483891	0.233725
yarra.au	Australia	10.6919	0.542353	0.450668	0.348081	0.430263
yarra.au	Australia	12.0015	0.389541	0.515881	0.423977	-0.0374259
yarra.au	Australia	11.7035	0.383502	0.423977	-0.252452	0.326272
bari.ar	South America	15.7756	0.351751	0	0.872648	-0.117361
bari.ar	South America	13.2534	-0.389541	0.0836869	0.786241	-0.458627
bari.ar	South America	15.4249	-0.18713	-0.0483167	0.712241	-0.253835
podo.ec	South America	8.82468	0	0.301737	-0.314615	-0.462933
podo.ec	South America	8.18869	0.639169	0.651827	0.158785	-0.311258
ukul.za	Africa	12.0436	0.565532	-0.108039	0.217693	-0.264641
ukul.za	Africa	10.9331	0.597644	0.367969	0.226625	-0.224556
ukul.za	Africa	13.2534	0.563464	0.407123	0.374883	-0.274599

## Sheet: Supplementary Figure 5
site.code	Continent	micr.biom	ch.netNnitriffield.mgkgd.sqrt	ch.netNammoniffield.mgkgd.sqrt	ch.netNnitriflab.mgkgd.sqrt	ch.netNammoniflab.mgkgd.sqrt
koffler.ca	North America	682.44	0.331242	0.513613	0.622704	-0.219296
koffler.ca	North America	597.933	0.538032	0.492735	0.715511	-0.159518
koffler.ca	North America	652.261	0.506749	0.0836869	0.804585	-0.222467
cdpt.us	North America	283.399	0.480745	0.338217	0.897442	-0.124128
cdpt.us	North America	178.838	0.44283	0.587798	0.701507	-0.169453
cdpt.us	North America	248.568	0.423977	0.437526	0.709285	-0.203275
comp.pt	Europe	281.382	0.199215	0.34165	0.742569	0.200965
comp.pt	Europe	181.408	0.20499	0.0683301	0.332649	0.359302
comp.pt	Europe	194.27	0.199215	-0.0683301	0.377983	0.257034
jena.de	Europe	1398.67	0.160248	0.277558	0.648956	-0.1332
jena.de	Europe	1370.11	0.595688	0.538032	0.800512	-0.148136
jena.de	Europe	1475.12	0.160248	0.277558	0.809791	-0.156564
lancaster.uk	Europe	1431.78	0.511336	0.515881	1.73913	-0.418713
lancaster.uk	Europe	988.112	0.963914	0.504441	1.52821	-0.319767
shps.us	North America	384.906	0.281732	0.401348	0.486057	0.105857
shps.us	North America	536.074	0.241583	0.40998	0.430263	0.0483167
shps.us	North America	494.133	0.320496	0.355054	0.579397	0.0550895
kibber.in	Asia	170.878	0.226625	0.485576	0.681076	-0.0978338
kibber.in	Asia	195.573	0.210607	0.423977	0.498388	-0.0432157
kibber.in	Asia	111.924	0.455818	0.392526	0.509277	-0.0591756
mtca.au	Australia	114.781	0.264641	0.18713	0.458881	0.189608
mtca.au	Australia	110.846	0.216079	0.152791	0.485576	0.161698
mtca.au	Australia	98.5423	0.269016	0.174208	0.378909	0.309
sgs.us	North America	202.693	0.445458	0.455818	0.759202	0.0941865
sgs.us	North America	222.631	0.334748	0.553009	0.862693	-0.0305581
sgs.us	North America	240.12	0.277558	0.557215	0.920176	-0.158048
cdcr.us	North America	271.697	0.348416	0.3277	0.798469	0.605599
cbgb.us	North America	217.15	0.404246	0.480745	0.723944	0.198628
cbgb.us	North America	264.246	0.331242	0.43485	0.733236	0.130544
cbgb.us	North America	235.828	0.351751	0.389541	0.510193	0.337871
temple.us	North America	796.412	0.473405	0.251061	0.630898	-0.252452
temple.us	North America	911.12	-0.358326	0.849329	0.592347	-0.620263
temple.us	North America	949.741	-0.2899	0.726359	0.87745	-0.625323
burrawan.au	Australia	68.9399	0.246368	0.174208	0.221941	0.165268
burrawan.au	Australia	85.6619	0.3277	0.293899	0.256579	0.0404246
burrawan.au	Australia	53.0944	0.374259	0.27332	0.200965	0.255211
frue.ch	Europe	871.791	0.324118	0.504441	1.13857	0.304817
frue.ch	Europe	764.297	0.361569	0.13666	1.16131	-0.362214
frue.ch	Europe	869.025	0.44807	0.174208	0.84243	0.371442
spin.us	North America	608.562	0.293899	0.210607	0.702339	-0.33614
spin.us	North America	476.228	0.305581	0.231719	0.651111	-0.373322
spin.us	North America	551.072	0.246368	-0.14495	0.998765	-0.500025
chilcas.ar	South America	686.59	0.506749	0.748519	0.832814	-0.332298
chilcas.ar	South America	943.937	0.367969	0.952954	1.0365	-0.301737
chilcas.ar	South America	695.633	0.737522	0.925614	0.549622	-0.375194
valm.ch	Europe	942.695	0.585808	0.221415	0.513613	-0.438326
valm.ch	Europe	909.134	0.309378	0.285845	0.448851	0.703833
valm.ch	Europe	1524	0.20499	0.127834	0.302124	0.358977
bldr.us	North America	139.428	0.269016	0.509048	0.640446	-0.116362
bldr.us	North America	164.325	0.371127	0.285845	0.491787	0.10135
konz.us	North America	575.322	0.565532	0.492735	0.593725	-0.0779083
konz.us	North America	505.284	0.66072	0.415636	0.464192	-0.138358
konz.us	North America	650.656	0.776081	0.398429	0.641721	-0.0978338
saline.us	North America	376.196	0.591756	0.260193	-0.203275	-0.373947
saline.us	North America	652.136	0.199215	0.509048	0.728124	-0.122233
saline.us	North America	620.223	0.20499	0.711749	0.794659	0.0529283
kilp.fi	Europe	480.159	-0.423977	0.269016	0.174877	-0.33718
kilp.fi	Europe	1054.52	0.828458	0.193267	0.704496	0.59901
kilp.fi	Europe	1115.29	0.832674	0.458372	0.763648	0.602313
cowi.ca	North America	758.393	0.305581	0.193267	0.156564	0.677812
cowi.ca	North America	619.082	0.324118	0.277558	0.144142	0.672453
cowi.ca	North America	619.396	0.285845	0.316834	0.162419	0.658774
rook.uk	Europe	478.848	0.87238	0.529283	0.889079	0.540413
rook.uk	Europe	607.953	0.553009	0.440186	1.02096	-0.309378
rook.uk	Europe	305.318	0.361569	0.44807	1.00958	0.279235
sevi.us	North America	103.776	0.241583	-0.309378	-0.20499	-0.0591756
sevi.us	North America	135.314	0.246368	0.127834	0.130544	-0.0374259
sevi.us	North America	102.828	0.260193	-0.236702	0.40193	-0.0305581
marc.ar	South America	754.734	0.509048	0.221415	0.312755	-0.299407
marc.ar	South America	987.893	0.678157	0.355054	0.468198	-0.199215
marc.ar	South America	805.509	0.559306	0.199215	0.371442	-0.0850703
bogong.au	Australia	743.383	0.587798	-0.108039	1.03954	0.340281
bogong.au	Australia	660.496	0.0966333	-0.231719	0.944835	0.694652
bogong.au	Australia	974.05	0.415636	-0.293899	0.483891	0.233725
yarra.au	Australia	199.329	0.542353	0.450668	0.348081	0.430263
yarra.au	Australia	190.754	0.389541	0.515881	0.423977	-0.0374259
yarra.au	Australia	152.155	0.383502	0.423977	-0.252452	0.326272
bari.ar	South America	456.424	0.351751	0	0.872648	-0.117361
bari.ar	South America	203.589	-0.389541	0.0836869	0.786241	-0.458627
bari.ar	South America	222.387	-0.18713	-0.0483167	0.712241	-0.253835
podo.ec	South America	347.346	0	0.301737	-0.314615	-0.462933
podo.ec	South America	574.064	0.639169	0.651827	0.158785	-0.311258
ukul.za	Africa	860.927	0.565532	-0.108039	0.217693	-0.264641
ukul.za	Africa	722.603	0.597644	0.367969	0.226625	-0.224556
ukul.za	Africa	801.807	0.563464	0.407123	0.374883	-0.274599

## Sheet: Supplementary Figure 6
site.code	bioclim.T.var	bioclim.T.q.wet	ch.clay.perc	ch.Corg.perc	ch.netNminfield.mgkgd	ch.netNminlab.mgkgd	bacteria.cpg.log
koffler.ca	96.92	17.6	9.75	2.96	0.37352	0.33967	12.7338
koffler.ca	96.92	17.6	7.55	2.4	0.532266	0.48651	12.269
koffler.ca	96.92	17.6	10.8	2.29	0.266133	0.597865	12.1808
cdpt.us	99.52	19.7	10.4	1.21	0.345506	0.789761	12.8713
cdpt.us	99.52	19.7	7.9	0.97	0.541604	0.463398	12.3327
cdpt.us	99.52	19.7	11.3	1.17	0.371186	0.461764	9.278
comp.pt	49.77	11.4	6.8	1.61	0.158746	0.591796	13.5836
comp.pt	49.77	11.4	3.85	1.2	0.0490245	0.239753	10.4801
comp.pt	49.77	11.4	3.1	0.93	0.032683	0.208938	10.0605
jena.de	62.51	16	50.3	4.19	0.102718	0.403635	16.1379
jena.de	62.51	16	53.85	4.46	0.644322	0.618876	15.5525
jena.de	62.51	16	51.2	4.79	0.102718	0.631249	17.2998
lancaster.uk	45.42	3.3	25.2	25.48	0.527597	2.84926	17.4969
lancaster.uk	45.42	3.3	19.8	19.11	1.18359	2.23318	17.6528
shps.us	95.57	15	17.05	2.09	0.242788	0.247457	13.4372
shps.us	95.57	15	14.8	1.46	0.226446	0.18746	12.2111
shps.us	95.57	15	12.75	1.53	0.228781	0.338969	14.0702
kibber.in	72.59	9.7	25.7	1.37	0.287143	0.454527	9.68657
kibber.in	72.59	9.7	30.65	1.63	0.224112	0.246757	9.78695
kibber.in	72.59	9.7	16.5	1.08	0.361847	0.255861	10.1581
mtca.au	52.55	11.9	8.05	0.98	0.105052	0.246523	8.34759
mtca.au	52.55	11.9	4.65	0.76	0.070035	0.261931	6.02102
mtca.au	52.55	11.9	6.95	0.59	0.102718	0.239053	11.9184
sgs.us	84.82	17.1	13.1	0.95	0.406203	0.585493	12.0552
sgs.us	84.82	17.1	12.35	1.28	0.417876	0.743305	12.7426
sgs.us	84.82	17.1	11.25	0.98	0.387527	0.821744	12.1859
cdcr.us	116.15	20.3	3	2.18	0.228781	1.00454	13.456
cbgb.us	108.46	20.1	3.9	1.11	0.394531	0.563548	13.2104
cbgb.us	108.46	20.1	3.4	0.67	0.298816	0.554677	14.1376
cbgb.us	108.46	20.1	5.75	0.8	0.275471	0.374454	13.2862
temple.us	73.78	23.1	51.85	4	0.287143	0.3343	13.2177
temple.us	73.78	23.1	52.85	4.76	0.595298	-0.0338502	14.3865
temple.us	73.78	23.1	55.15	4.64	0.443555	0.378889	13.2012
burrawan.au	50.49	24.4	4.7	1.05	0.0910455	0.0765716	12.4372
burrawan.au	50.49	24.4	5.55	0.81	0.193764	0.0674671	13.2516
burrawan.au	50.49	24.4	6.25	0.78	0.214774	0.105519	8.56025
frue.ch	59.89	14.1	20.55	3.76	0.361847	1.38926	16.7279
frue.ch	59.89	14.1	22.35	3.15	0.149408	1.21744	17.7629
frue.ch	59.89	14.1	21.3	3.63	0.231116	0.847657	15.3129
spin.us	85.63	12.1	29.45	2.17	0.130732	0.38029	14.771
spin.us	85.63	12.1	28	2.22	0.144739	0.284576	15.5612
spin.us	85.63	12.1	28.35	2.23	0.0396865	0.747507	14.9942
chilcas.ar	46.8	20.8	7.9	3.98	0.817075	0.583158	11.6351
chilcas.ar	46.8	20.8	9.5	4.5	1.04352	0.983291	14.6571
chilcas.ar	46.8	20.8	10.45	3.57	1.4007	0.161314	10.7515
valm.ch	54.23	7.1	10.75	2.54	0.392196	0.0716692	12.936
valm.ch	54.23	7.1	7.05	2.63	0.179757	0.696848	12.4875
valm.ch	54.23	7.1	10.85	8.35	0.0583625	0.220143	12.7685
bldr.us	79.52	13.3	11.75	0.69	0.333834	0.396632	13.3047
bldr.us	79.52	13.3	11.75	1.18	0.219443	0.252126	13.4772
konz.us	99.32	21.9	33.75	4.4	0.562615	0.346673	13.0346
konz.us	99.32	21.9	34.45	3.48	0.609305	0.196565	11.4087
konz.us	99.32	21.9	36.65	3.77	0.761047	0.402234	11.7035
saline.us	100.33	22.1	36.65	2.44	0.417876	-0.181157	11.384
saline.us	100.33	22.1	26.2	3.38	0.298816	0.515224	11.5079
saline.us	100.33	22.1	23.8	2.91	0.548608	0.634284	14.4626
kilp.fi	84.45	7.3	5.4	6.61	-0.109721	-0.0831082	10.5051
kilp.fi	84.45	7.3	14.95	9.81	0.723695	0.855127	9.30565
kilp.fi	84.45	7.3	14.6	7.11	0.903451	0.945939	7.91206
cowi.ca	40.44	5.3	22.1	6.34	0.130732	0.483942	13.039
cowi.ca	40.44	5.3	13.05	5.54	0.182091	0.47297	11.9117
cowi.ca	40.44	5.3	17.95	5.14	0.182091	0.460363	13.2913
rook.uk	52.42	4	7.3	2.59	1.04352	1.08227	11.7519
rook.uk	52.42	4	5.9	3.16	0.499583	0.94664	10.3482
rook.uk	52.42	4	4.7	3.72	0.331499	1.09698	11.1448
sevi.us	78.78	21.8	6.85	0.3	-0.037352	-0.0457562	10.4885
sevi.us	78.78	21.8	5.3	0.37	0.0770385	0.0156411	6.78219
sevi.us	78.78	21.8	5	0.36	0.0116725	0.160614	9.68657
marc.ar	43.54	19.4	8.1	3.89	0.308154	0.00817075	11.2619
marc.ar	43.54	19.4	7.7	4.27	0.585959	0.179523	9.58878
marc.ar	43.54	19.4	13.3	3.87	0.354844	0.130732	8.12563
bogong.au	47.59	0.2	24	5.91	0.333834	1.19643	9.67407
bogong.au	47.59	0.2	12.2	5.78	-0.0443555	1.37525	7.29302
bogong.au	47.59	0.2	10.8	6.74	0.088711	0.288778	10.1105
yarra.au	44.82	22.3	5.1	0.91	0.497248	0.306286	10.6919
yarra.au	44.82	22.3	4.35	0.86	0.417876	0.178356	12.0015
yarra.au	44.82	22.3	3.45	0.85	0.32683	0.0429548	11.7035
bari.ar	43.73	3.9	4.15	3.98	0.121394	0.74774	15.7756
bari.ar	43.73	3.9	3	1.34	-0.144739	0.407837	13.2534
bari.ar	43.73	3.9	3.05	1.67	-0.037352	0.442621	15.4249
podo.ec	3.68	11.1	11.8	7	0.0910455	-0.31329	8.82468
podo.ec	3.68	11.1	14	8.05	0.833417	-0.0716692	8.18869
ukul.za	29.33	21.3	51	5.27	0.30582	-0.0228781	12.0436
ukul.za	29.33	21.3	53	5.11	0.49258	0.00070035	10.9331
ukul.za	29.33	21.3	51.2	4.8	0.483241	0.0648991	13.2534

[truncated: 2 more sheets: Supplementary Figure 7, Supplementary Figure 8]
